# Supplementary material for: Evaluation of the Residual Stress in ZrO2 Coatings Deposited on Different Substrates Through Image Relative Method
Source: Materials (Basel). 2026 Mar 11;19(6):1063. doi: 10.3390/ma19061063 (PMC13027858; doi:10.3390/ma19061063)
Supplement: Supplementary file 1 [file materials-19-01063-s001.zip]

Archive with 1 entries (1 files):
- materials-4128088-supplementary.pdf
